# Supplementary material for: Progression of Liver Fibrosis in HIV/HCV Co-Infection: A Comparison between Non-Invasive Assessment Methods and Liver Biopsy
Source: PLoS One. 2015 Sep 29;10(9):e0138838. doi: 10.1371/journal.pone.0138838 (PMC4587859; doi:10.1371/journal.pone.0138838)
Supplement: S1 Dataset — (XLS) [file pone.0138838.s001.xls]

## Sheet: SG-ZH-BE
Baseline	Age at BL	Sex: f=0; m=1	HCV-Genotype	Bilirubine	AST	ALT	g-GT	Creatinine	Platelets	Albumine	QUICK	INR	Haptoglobin	a2-Macroglobulin	Apoliprotein AI	Hyaluronic acid	Fibrotest_score	Actitest_score	ELF-HA (ng/ml)	ELF-PIIIPN (ng/ml)	ELF-TIMP-1 Ng/ml)	ELF-Score	Stiffness (kPa)	IQR (kPa)	Heterogenity Y/N	Number valid measurements	Success rate	Number of Biopsy fragments	Total Bx length (mm)	Number Portal tracts	Fibrosis Ishak	Grading Metavir	Staging Metavir	Steatosis % (Hep)	FUP 1	Stiffness (kPa)	IQR (kPa)	Heterogenity Y/N	Number valid measurements	Success rate	Bilirubine	ASAT	ALAT	g-GT	Crea	Platelets	Albumin	QUICK	INR
	35	1	1a	15	17	30	44	86	226	39.8	0.9	1.1	1.64	2.7	2.42	29.4	0.15	0.05	15.67	2.8	106.6	7.2	5.8	0.7	N	10	1	3	37	31	1	0	1	<5		5.9	1,9	N	10	0.9	22	22	29	29	71	225	38	1.04	1
	43	1	3a	14	85	71	59	68	205		1.08	1	0.67	3.9	1.24	40.7	0.74	0.67	28.83	4.94	298.9	8.6	10.7	2.3		10	0.83	2	30	21	2	1	1	<5		7.6	0,8	N	10	1	16	83	171	79	81	258	41.5	0.99	1
	47	1	4a	11	44	59	65	78	188	38.6	1.03	1	1.06	4.2	1.92	30.4	0.4	0.29	25.67	2.92	314.4	8.1	5	0.5		11	0.92	1	30	28	3	0	2	<5		4.4	2,0	N	10	1	9	48	39	49	83	190	35.1	1.11	0.9
	43	0	1b	9	74	77	551	60	168	39.3	0.79	1.2	0.24	2.4	1.31	66.7	0.64	0.64	74.33	5.24	156.2	9.2	21.5	0.8	N	10	1	3	34	35	5	2	4	5-10		20.2	1,8	N	10	1	15	46	45	346	69	139	39.9	0.9	1.1
	40	0	1a	9	44	53	188	55	147	41.7	0.89	1.1	1.35	6	1.35	50.2			48.39	4.37	212.4	8.8	6.7	1.4	N	10	1	4	20	10	1	0	1	<5		5.3	1,0	N	11	1	8	37	36	135	59	239	31.8	n.d.	n.d.
	45	0	3a	10	35	33	20	109	262	40.6	1.07	1	0.56	4.8	1.76	41.8	0.37	0.17	23.53	3.79	145	7.9	5.5	0.5	N	10	1		24	18	1	0	1	10-20		5.3	1,0	N	10	1	16	32	26	20	86	261	41.3	1.12	0.9
	47	1	4a	54	313	682	189	92	188	44.6	1.05	1	0.62	3.4	1.47	60.1	0.9	0.88	64.44	6.74	211.2	9.4	6	0.2		10	0.91	3	31	33	3	0	2	10-20		11.1	2.3	N	10	0.9	41	62	112	74	76	191	38.4	1.25	0.9
	26	1	1b	10	40	66	75	67	239	39.9	1.16	0.9	0.36	2.2	1.81	15.4	0.25	0.18	4.5	3.32	186.8	6.5	5.8	0.5		10	1	1	13	12	1	1	1	<5		5.1	0.4	N	10	1	13	31	45	42	62	237	44.8	1.15	0.9
	32	1	1a	17	117	123	126	63	124	39.9	0.67	1.3	0.21	5.2	1.22	76.7	0.9	0.84	95.6	10.79	349	10.3	34.8	8.6	Y	10	1	3	36	50	5	1	4	5-10		34.8	2.7	N	10	1	22	62	61	144	65	129	40.9	0.62	1.3
	42	1	1a	43	26	35	22	84	169	40.1	1.1	0.9	0.88	6	1.2	30.1			30.53	3.02	158.1	8	4.8	0.4	N	10	1	3	16	21	1	0	1	20-30		6.7	1.7	N	10	1	22	61	117	72	76	160	41.3	1.15	0.9
	43	1	1b	13	65	121	236	67	170	38.3	0.98	1	0.83	5.1	1.3	87.9	0.81	0.81	96.06	5.03	144.5	9.3	6.7	0.6	N	10	1	5	26	24	1	0	1	<5		5.7	1.2	Y	10	1	14	34	22	70	72	75	37.4	1.13	0.9
	47	1	1b	12	59	61	309	55	253	41.4	0.91	1.1	0.91	4	1.5	105.8	0.75	0.52	118.32	5.8	187.9	9.7	3.8	1.3		10	1	2	40	45	1	1	1	5-10		5.3	0.4	N	10	1	15	44	44	256	64	250	37.5	0.99	1
	46	1	2a	9	42	38	27	126	248	36.3	1.15	0.9	0.54	3.3	1.41	55	0.32	0.19	56.27	9.43	373.1	9.7	7.8	0.8		10	0.83		30	28	3	0	2	60-70		6.8	1.2	N	10	1	7	21	10	26	104	152	38.1	1.29	0.9
	41	1	1a	20	41	63	39	90	248	40.4	1.06	1	0.76	3.7	1.28	23.4	0.76	0.53	13.28	5.34	318.2	8	7.1	2		10	0.91	1	20	19	0	0	0	<5		5.4	1.6	Y	10	1	26	34	50	36	101	254	41.6	1.19	0.9
	44	1	4a	23	26	23	72	68	276	41	0.91	1.1	0.61	3.8	1.27	20	0.81	0.21	9.33	3.53	248.1	7.3	4.4	0.6	N	10	0.71	2	32	32	1	0	1	<5		6.3	2	N	18	0.9	16	66	59	89	72	263	38.9	0.98	1
	34	1	1a	26	38	55	163	68	116	43.6	1.03	1	0.75	3	1.21	22	0.8	0.62	13.11	3.96	174.7	7.5	6.5	1.3	N	10	1	5	25	20	1	0	1	60-70		5.6	0.6	N	10	1	42	37	45	165	55	124	41.4	1.17	0.9
	39	1	4a	225	254	83	63	85	161	27.3	0.32	2	0.26	2.5	0.73	794.6	0.9	0.57	1043.95	31.13	607.4	13.3	57.1	6.4	N	10	1	2	30	45	6	2	4	5-10		64	21.1	Y	10	1	47	56	27	16	83	84	20.7	0.54	1.4
	49	1	1a	12	62	52	119	102	118	34.3	0.87	1.1	<0.15	3.8	1.32	386.6	0.91	0.54	432.92	9.55	744.2	11.7	16.9	0.7	N	10	1		21	24	5	0	4	<5		37.4	3.6	Y	10	1	18	71	48	128	95	80	36.2	0.96	1
	33	1	1b	10	33	27	123	73	215	38.8	0.9	1.2	0.75	1.9	1.58	29	0.21	0.11	32.39	4	220.7	8.4	6.1	1.2	N	10	1	3	35	36	1	0	1	<5		5.3	0.8	N	13	1	18	23	21	71	68	207	41.6	1.28	0.9
	45	1	2a	63	29	36	24	73	168	38.8	1.13	0.9	2.32	2.1	1.42	59	0.48	0.27	51.04	4.02	146.5	8.6	4.4	0.1	N	10	1	5	22	25	0	0	0	<5		6.8	0.8	Y	10	1	52	42	68	28	70	134	39.4	1.09	0.9
	40	1	4a	9	41	30	203	58	180	33.2	1.1	0.9	1.01	2.4	1.19	51.9	0.39	0.16	47.17	7.22	215.9	9.2	5.7	0.9	N	10	0.91	1	34	39	2	1	1	20-30		8.9	0.5	Y	10	1	31	61	42	256	56	206	35.3	1.07	1
	49	1	3a	84	71	96	35	99	301	41.5	0.95	1	0.54	5.5	0.99	69.2	0.95	0.85	73.09	5.8	258.3	9.4	8.8	0.5	N	10	0.83	4	25	34	3	1	2	60-70		5.5	1	N	16	0.84	46	113	230	69	104	240	43.6	1.02	1
	47	0	1a	38	30	40	31	45	216	36.6	1.09	0.9	1.58	3.3	1.39	66.7	0.55	0.49	63.5	7.75	284.4	9.6	6.9	1.1	Y	10	1	6	15	6	1	0	1	<5		6.6	2.2	Y	10	1	34	53	71	85	55	182	35.3	1.48	0.8
	44	1	3a	11	40	26	46	77	178	34.8	1.12	0.9	0.59	3.7	1.32	30.1	0.59	0.14	20.88	4.25	268.9	8.2	10.3	1.8	N	10	1	1	26	34	2	1	1	<5		11	1.2	Y	10	1	10	36	18	68	61	156	29.1	1.25	0.9
	39	1	3a	32	79	156	56	76	216	40.8	0.91	1.1	0.96	2	1.07	35	0.57	0.81	24.21	5.53	148.5	8.2	4.5	0.09	Y	11	1	3	36	38	3	1	2	20-30		6.8	1.2	N	10	1	32	85	175	322	65	117	34.3	1.04	1
	58	1	4a	14	29	29	44	129	226	38.6	1.32	0.9	1.1	3.6	1.28	25.2	0.64	0.23	15.01	5.6	215	8	6.4	0.7	N	10	1		23	24	3	1	2	<5		7.1	0.9	N	10	1	12	21	17	38	103	170	32	1.06	1
	35	1	4a	5	25	29	123	74	249	39.9	1.17	0.9	1.84	2	1.43	37	0.13	0.08	31.82	5.98	223.7	8.7	4.7	1.1	N	10	1	1	25	38	1	0	1	20-30		8.3	1.7	Y	10	1	12	61	88	341	83	229	39.5	1.36	0.9
	48	1	1a	15	36	46	63	85	170	33.4	1.41	0.8	0.85	4.3	1.44	66.2	0.71	0.4	73.35	4.04	295.7	9.2	4.5	0.6	N	10	0.91	1	38	32	0	0	0	<5		4	1	N	10	1	39	49	66	76	76	180	35.9	1.3	0.9
	48	0	4a	24	179	99	243	98	191	33.9	0.93	1	0.3	4.8	1.31	143.2	0.94	0.77	184.84	12.14	560.6	11.1	23.1	12	N	10	1	1	43	61	4	2	3	<5
	44	1	3a	13	111	96	642	49	188	38.9	1.39	0.9	1.27	4.3	2.6	72.8	0.61	0.66	80.96	4.77	233.3	9.3	6.6	1.8	N	10	1	3	31	35	3	1	2	30-40		7.9	0.5	Y	11	0.91	11	51	55	268	54	248	34.5	1.22	0.9
	45	1	1a	9	35	54	71	73	135	39.7	1.45	0.8	1.23	4.7	1.61	32.7	0.5	0.38	27.31	4.76	204.3	8.4	6.8	0.7	N	11	0.9	1	18	17	1	0	1	<5		8.8	1.2	N	10	1	4	31	37	73	75	198	37.5	1.21	0.9
	42	1	1a	14	84	77	77	60	149	34	0.83	1.1	0.45	4.1	1.59	279.9	0.89	0.51	122.54	5.67	204.6	9.8	25.7	2.7	N	10	1		35	36	5	0	4	<5		26.6	1.2	N	10	0.91	11	104	105	983	62	124	40.3	0.99	1
	38	1	1a	8	27	49	154	67	303	40.8	0.79	1.1	2.61	2.5	1.19	30.1	0.21	0.26	18.35	4.82	230.4	8.1	5.6	0.8	N	10	1	4	50	50	0	0	0	<5
	58	1	4a		35	38	113	91	181	39.5	1.2	0.9	0.42	4.2	1.49	43.8	0.83	0.32	44.24	4.76	283.7	8.9	4.9	0.5	N	10	0.91	6	26	15	1	0	1	<5		4.1	0.7	N	10	0.91		61	70	75	99	174	38.9	1.22	0.9
	41	1	1a	45	34	64	25	62	236	44.9	1.12	0.9	0.7	3	1.67	19.9	0.59	0.45	7.11	2.86	171	6.8	13.1	5.7	Y	10	0.77	3	27	25	2	1	1	<5		3.6	3.5	Y	9	0.45	52	24	50	27	70	206	44.8	1.09	0.9
	38	1	4d	8	30	27	136	66	245	34.3	1.18	0.9	1.76	2.1	1.44	40.9	0.18	0.12	31.43	9.29	222.9	9	8.4	0.8	N	10	1	1	13	19	2	0	1	40-50		8	1.5	N	12	1		35	48	187	58	197	37.8	0.92	1
	37	1		10	18	9	11	78	148	41.4	1.08	1	1.43	1.8	1.51	74	0.09	0.02	78.19	5.04	194.3	9.3	5.9	1.5	N	10	0.91	2	30	38	2	0	1	<5		4.8	1.1	N	10	0.59	10	21	16	24	77	132	36.8	1.04	1
	47	1	1a	10	32	19	25	77	267	39.7	1.34	0.9	1.23	3.4	1.43	121	0.36	0.36	136.83	4.34	250.9	9.7	6.3	1.1	N	9	0.91	1	25	15	2	1	1	<5							30	36	45	91	67	268	35.4	1.22	0.9
	37	1	1d	15	48	95	27	74	164	42	1.26	0.9	1.57	2	1.42	37.8	0.1	0.23	27.75	3.75	181.1	8.1	4.2	1.3	N	10	0.83	1	20	27	1	0	1	<5		5.9	2	N	10	0.91	27	32	74	54	70	212	41.3	1.28	0.9
	53	1	1a	7	48	67	222	99	167	46	>100%	0.9	1.26	1.69	1.36	32.8	0.35	0.42	28.19	3.91	136.5	8.1	5.4	16		14	0.88	3	44	22	1	0	1	70-80		6.7	0.7	N	10	0.83	11	74	112	278	95	157	44	>100%	1,0
	40	1	1b	17	65	67	96	91	264	41		1	<0.1	4.13	1.19		0.94	0.64					5.9	0.3	N	10	1	2	45	40	3	0	2	<5		7.6	0.2	N	10	1	12	43	51	90	71	279	42
	27	1	1b	30	56	96	99	75	217	48	>100%	0.9	0.6	3.23	1.14	17.8	0.79	0.72	7.63	6.89	193.5	7.5	7.6	0.9	N	15	1	2	33	25	1	0	1	5-10		7.2	21		10	1	19	39	54	58	64	210	42	>100%	1,0
	42	1	1	11	47	34	249	72	75	39	>100%	0.9	0.68	2.68	0.94	470.2	0.77	0.3	817.86	13.67	315.9	12.2	22	4.6	N	10	1	4	35	38	5	3	4	60-70		35.3	3.6	N	11	1	17	109	45	353	61	84	33	92	1,1
	44	1	4	16	104	224	78	106	146	44	>100%	1	0.91	1.68	1.46	37.7	0.34	0.85	46.14	7.46	209.7	9.2	6.8	2.4	Y	16	0.94	4	37	33	1	2	1	10-20		5.4	1.3	N	10	0.7	9	82	137		93	134	41	>100%	0.9
	42	1	3a	11	46	57	20	83	236	43	>100%	1	1.36	3.79	1.27	36.3	0.49	0.41	40.17	6.46	245	9	7.2	1.8	N	15	1	2	21	23	3	1	2	<5		6.3	0.7	N	10	1	10	19	12	16	94	264	39	>100%	0.9
	34	0	1b	33	29	47	29	50	40	194	>100%	0.9	0.62	1.93	1.76	20.1	0.27	0.26	14.36	6.61	179.5	8						5	38	23	1	0	1	<5							30	34	54	36	56	218	40	>100%	0.9
	40	0	3a	22	120	207	83	76	140	44	>100%	1	0.48	2.72	1.47	29	0.62	0.88	30.26	9.64	205.1	9	7.3	0.7	N	10	1	3	44	45	4	1	3	10-20							6	52	33	89	72	144	38	>100%	0,9
	32	0	1b	6	42	44	35	55	188	47	>100%	1	0.73	2.3	1.41	32	0.17	0.21	26.86	5.77	180.9	8.4	11.5	1.5	N	10	1	1	22	21	3	1	2	5-10		6.3	0.9	N	10	1	4	48	35	46	51	187	40	>100%	0,9
	47	0	2a/2c	4	24	27	44	45	289	46	>100%	0.9	0.83	3.85	1.72	19.5	0.31	0.13	10.8	3.07	156.2	7.1	4	0.4	N	10	1	5	40	30	2	0	1	5-10
	39	1	1a	25	28	33	69	88	223	45	>100%	0.9	0.12	1.86	1.84	21.6	0.61	0.24	14.56	2.7	182.8	7.4						1	36	33	1	0	1	5-10							22	25	27	159	75	197	41	>100%	0,9
	38	1	1a	21	69	121	51	68	190	45	>100%	1	0.62	2.9	1.32	34.1	0.66	0.76	57.91	5.05	189.3	9						1	19	18	1	0	1	<5							10	123	290	82	86	227	37	0.94	1
	43	1	1a	31	80	167	78	68	128	46	>100%	0.9	1.16	4.2	1.4	28.4	0.82	0.87	65.2	6.5	256.3	9.4	10.4	0.6	N	10	1	2	36	25	5	1	4	<5		9.1	1.4	N	10	1	18	43	22	28	69	120	37	>100%	1
	57	1	1a	8	47	53	30	>60	182	38	>100%	1	0.16	4.03	1.07	112.8	0.88	0.52	149.32	5.16	259.8	10	4.3	1.1	N	10	0.91	4	37	34	1	1	1	<5		4.7	1.5	Y	10	0.71	29	54	56	25	82	229	34	0.99	1
	52	1	1a/1b	8	27	33	32	95	303	40	>100%	0.9	0.83	3.06	1.47	27.4	0.47	0.21	22.95	5.38	234.9	8.4	3.7	0.8	N	10	1	1	37	23	0	1	0	5-10		4.5	0.8	N	10	1	18	27	47	31	85	354	44	>100%	1,0
	44	1	3a	10	69	101	87	64	155	45	>100%	0.9	0.96	5.18	1.21	26.3	0.82	0.75	19.11	4.65	236	8.1	16.5	4.6	Y	10	0.67	3	26	29	5	1	4	20-30		10.1	1.6	N	11	0.85	10	52	67	80	61	151	43	>100%	1
	47	1	1a	6	40	5	114	69	154	40	>100%	1	0.71	4.79	1.07	87.6	0.79	0.02	137.17	13.17	387	10.7	30.7	0.6	N	10	0.91	1	28	30	6	0	4	<5							6	38	17	68	52	70	37	0.81	1
	47	1	1b	8	18	12	23	103	160	45	>100%	0.9	0.76	2.6	1.75	36.7	0.26	0.03	39.5	3.53	168.2	8.4	6.7	0.6	N	10	1	2	30	22	1	0	1	5-10		7.1	1.1	N	10	1	7	26	11	26	113	124	45	>100%	1
	47	1	1b	10	49	49	36	112	348	44	1	0.9	0.22	2.21	1.61	20.4	0.48	0.34	11.4	3.04	108.2	7	7.2	0.9	N	10	1	2	31	28	0	0	0	5-10		4.1	0.4	N	10	1	11	46	39	29	104	335	44	>100%	1
	41	1	4a	11	22	30	21	80	182	42	>100%	0.9	0.55	1.63	1.48	21.4	0.2	0.13	6.1	2.68	93.4	6.3	3	0.3	N	10	1		33	19	0	0	0	<5		3.5	0.5	N	10	1	15	22	25	45	69	214	41	>100%	1
	44	1	4e	44	38	71	32	80	221	45	>100%	0.9	0.56	1.5	1.43	29.5	0.45	0.48	25.9	6.9	203.3	8.6	5.4	0.6	N	10	1	1	47	35	1	0	1	5-10							25	31	55	25	90	202	44	>100%	1
	42	1	1a	36	105	88	231	88	94	32	0.69	1.2	<0.1	2.71	1.15	293	0.95	0.74	512.29	22.04	371.2	12.2	29.1	5.7	N	10	1	1	13	15	5	0	4	10-20							22	83	62	106	72	100	30	0.7	1.2
	41	0	4c/4d	8	46	41	98	59	308	38	>100%	0.9	1.42	2.28	1.6	23.1	0.21	0.2	15.57	7.76	350.2	8.5	4.4	0.3	N	10	1		40	30	2	0	1	10-20		4.6	0.5	N	10	1	11	48	50	110	69	321	42	>100%	1
	42	0	4c/4d	5	33	17	71	80	n.d.	40	n.d.	1	0.62	3.58	1.32	74.4	0.48	0.08	119.13	6.35	305.4	10	8.9	1.3	N	10	1		45	39	2	0	1	<5		6.8	0.6	N	10	1	5	21	10	29	70	327	33		0.9
	43	0	3a	5	107	75	126	62	252	42	>100%	0.9	0.68	4.26	4.26	154.5			252.54	13.59	346.6	11.2	8.1	0.8	N	10	1	1	50	47	2	1	1	40-50		12	0.2	N	10	1	8	164	109	173	62	185	44	1	1
	47	1	3a	26	38	24	47	74	125	42	>100%	0.9	1.65	2.18	1.1	60.7	0.54	0.15	76.33	4.42	<3.5		7.8	1	N	10	1	2	42	22	3	0	2	40-50		8.8	0.9	N	10	0.91	12	37	28	104	73	182	42	>100%	0.9
	41	1	3a	41	44	38	47	74	210	40	>100%	1	0.84	1.84	1.22	30.2	0.57	0.28	26.13	4.76	183	8.3	5.3	0.6	N	10	0.91		49	38	1	0	1	<5		4.8	1.1	N	10	1	32	25	22	66	65	224	36	>100%	1
	47	1	3a	16	139	116	406	77	143	38	0.79	1.1	0.97	3.42	1.04	341.9	0.88	0.8	622.09	23.84	436.2	12.5	11.6	1.2	N	11	0.48		24	33	3	1	2	50-60		4.8	0.3	N	16	0.63	36	40	27	46	82	178	42	0.83	1.1
	50	1	1a	12	43	50	116	88	186	43	>100%	0.9	1	2.09	1.64	42.3	0.41	0.32	40.16	3.79	229.6	8.6	4.8	0.8	N	10	1		50	30	1	0	1	5-10		6.1	1.4	N	10	0.91	13	51	79	116	93	217	43	0.99	1
	46	0	1a	9	23	16	17	56	213	43	>100%	0.9	0.77	3.08	1.68	40.6	0.27	0.05	25.28	2.79	115.7	7.7	7.8	2.4	Y	10	1	4	28	20	3	0	2	0		6.1	0.3	N	10	1	22	27	20	17	62	226	43	>100%	1.7
	37	0	1a	55	139	85	901	82	194	39	>100%	0.9	0.68	3.17	2.35	71.1	0.77	0.67	100.64	4.5	309.8	9.6	5.4	0.5	N	10	0.91		33	20	0	0	0	80-90		2.8	0.5		10	1	13	51	49	153	104	262	41	>100%	0.9
	41	1	1a	6	34	36	32	70	144	39	0.9	1.1	1.26	1.62	1.12		0.15	0.16	23.44	4.25	179.3	8.1	4	1	N	10	0.91	2	53	50	2	1	1	<5		4.7	1.8	N	10	1	9	31	34	32	80	220	41	0.78	1.1
	50	1	1a	14	97	105	37	88	64	41	0.81	1.1	0.12	2.93	0.86	27.2	0.89	0.78	31.67	3.73	198.1	8.3	14.8	2.8	N	10	1		34	18	6	0	4	<5		9.2	0.9	N	10	1	13	34	24	25	100	38	46	0.85	1.1
	56	1	3a	13	80	81	95	80	165	39	>100%	1	0.61	3.76	1.32	73.2	0.83	0.67	64.01	14.97	272.9	10.1	7.6	0.8	N	10	0.67	3	38	35	3	1	2	30-40		8.4	1.1	N	10	1	10	37	27	32	89	106	40	>100%	1
	45	0	3a	8	33	48	91	67	258	41	>100%	0.9	0.78	3.37	1.54	28.1	0.49	0.34	36.04	6.25	195.5	8.8	4.5	1	N	10	0.83		20	16	1	0	1	20-30		3.5	0.3	N	10	1	5.4	36	57	103	56	255	42.6	>100%	0.98
	42	1	4c/4d	32	55	52	69	90	221	43	>100%	0.9	0.79	1.93	1.48	38.4	0.52	0.38	39.69	9.33	200.4	9.2	5.8	2.4	N	10	0.91		50	35	1	0	1	60-70
	33	1	1a	26	87	113	323	79	92	41	0.85	1.1	<0.10	3.5	1.14	110.3	0.96	0.81	142.58	7.59	256.6	10.2	14.4	2.8	N	10	0.83	1	26	41	4	1	3	10-20		11.7	0.7	N	10	1	23	88	87	293	90	65	44	0.83	1.1
	48	1	4c/4d	27	71	68	58	124	147	46	0.99	1	1.01	4.79	1.28	136.6	0.87	0.62	167.21	6.45	355	10.3	26.3	0.5	N	10	1	6	22	16	5	0	4	5-10		13.1	1.9	Y	10	1	6	69	68	110	90	147	46	0.97	1
	47	1	1a/1b	28	41	45	24	69	262	42	0.97	1	1.95	3.13	1.21	56.4	0.6	0.35	69.48	7.24	252.9	9.6	4.4	0.7	N	14	0.67		31	30	1	0	1	<5		4.4	1.2	N	10	1	30	39	28	26	82	207	39	0.97	1
	44	0	1b	5	31	40	14	65	296	41	0.22	2.8	1.33	2.69	1.18	50.4	0.17	0.19	48.1	6.87	206.6	9.1	5.4	0.6	N	10	1		22	22	1	0	1	<5		5.3	2.3	N	11	0.91	3	37	29	10	63	272	38	0.19	3.2
	44	1	1b	88	48	36	105	107	159	46	0.97	1	0.95	3.62	1.42	40.3	0.91	0.37	20.47	5.15	136.9	8	5.3	1.3	N	10	0.56		52	52	1	0	1	<5
	49	1	1a	8	87	126	618	92	219	40	>100%	1	0.51	2.12	1.25	44.7	0.72	0.79	45.06	7.46	275.6	9.2	10.1	1.6		10	1		37	35	3	2	2	<5		7.5	0.6	N	10	1	6	28	16	86	94	115	41	1.13	0.9
	26	0	2a/2b	5	36	41	20	64	241	41	>100%	0.9	0.84	1.77	1.71	36.6	0.04	0.16	38.72	4.91	144.7	8.5	4.5	1.6	N	10	1		19	12	2	0	1	<5		3.6	0.3	N	10	1	4	32	35	30	59	238	43	1.07	0.9
	37	1	3a	5	43	85	50	85	203	43	0.94	1	<0.1	1.51	1.16	43.5	0.38	0.53	45.66	5.29	175.7	8.8	4.8	0.3	N	10	1		36	38	2	0	1	40-50		5.4	0.5	N	10	1	4	23	19			147	43	0.9	1.1
	41	1	3a	35	187	213	73	80	194	46	0.89	1.16	<0.15	4.7	0.86	16	0.97	0.93	33.39	12.93	229.8	9.3	4.4	1.4	Y	10	0.91	1	18	25	2	0	1	70-80		6.9	1.4	N	10	1	26	116	44	30	78	118		0.92	1.06
	48	0	1a	8	35	25	149	88	242	37	>100%	<1.0	0.52	2.7	1.61	19.9	0.5	0.15	12.08	3.84	130	7.3						1	15	12	1	0	1	10-20							9	37	27	111	86	258		>100%	<1.0
	46	1	1b	15	31	33	426	55	168	41	>100%	<1.0	0.98	4.7	1.55	18.4	0.88	0.33	38.34	9.83	274.7	9.3	7.4	0.9	N	10	1	1	18	20	3	0	2	20-30							8	61	53	396	67	150	42	0.92	1.06
	45	1	3a	11	65	45	94	63	130	35	>100%	1	0.42	4.2	1.65	50.9	0.76	0.41	68.51	6.35	208.3	9.4	18.4	3.5	N	10	1	1	17	22	3	1	1	10-20							13	64	46	141	69	200		>100%	<1.0
	48	1	4c/4d	14	54	91	50	56	232	39	>100%	<1.0	0.45	2.3	1.03	10	0.67	0.66	9.47	2.53	147.8	6.9	6.3	0.9	N	10	0.91		11	5	0	0	0	<5		4.8	1.4	N	22	0.61	11	46	66	41		223	42	>100%	<1.0
	25	0	1a	3	21	17	42	63	537	42	0.74	1.19	1.3	3.9	1.2	16	0.22	0.05	18.6	5.59	220.8	8.2	3.5	0.3	N	10	1	2	18	19	1	0	1	<5		4	0.6	N	10	1	8	19	19	10	74	432	40	1	1
	51	0	1a	10	38	26	25	49	277	38	0.94	1.05	1.09	4.1	1.37	12.2	0.53	0.16	10.87	4.18	179.6	7.4	5.1	1.1	N	10	0.63		12	4	1	0	1	<5		6.6	0.4		10	1		32	35	26	50	343	40	>100%	<1.0
	50	1	4c/4d	12.5	72	65	203	86	120	44	1.01	1	1.03	5.3	1.25	91.5	0.9	0.61	153.44	8.13	480.6	10.6	10.3	1.9	N	10	0.91	1	17	17	2	2	1	30-40		14.4	2.1	N	10	1	13.8	54.4	37.3		75.7	90	43	0.91	1
	35	1	1a+c / 4d	15	59	65	225	81	164	38	>100%	1.01	<0.15	2.9	1.42	23.1	0.84	0.59	25.05	3.68	146.2	8	7.1	1.4	N	10	0.91	1	20	15	1	0	1	<5							8.5	47	65	206	85	166	41	0.76	1.15
	44	1	3a	6	87	102	72	60	158	40	0.92	1.06	0.6	3	0.88	28.9	0.65	0.7	22.24	3.84	145.9	7.9	25.1	3.3		10	1	1	15	4	2	0	1	60-70		17.6	1.5		10	1	5	68	87		62	147	37	0.97	1.03
	40	0	3a	7	43	49	19	63	197	39	>100%	<1.0	0.93	2.4	1.18	18.1	0.21	0.26	27.58	7.17	253.3	8.8	5.1	1.4	N	10	1	3	18	16	1	0	1	20-30							10	70	108	26	67	169	45	0.98	1.03
		1	3a	8	18.7	19	85	71	219	44	0.96	1																2.2	22	27	3	0	2	10-20
	56	1	1b	5	100	88	71	82	245		>100%	<1.0	1.75	3.5	1.23	104.9	0.52	0.6	164.96	6.7	190.8	10.1						5	24	15	2	0	1	5-10							3	82	74	57	80	242	35	>100%	<1
	45	1	1a	6	41	36	62	74	128	43	0.97	1.03	0.9	2	0.84	16.6	0.41	0.22	22.34	5	162.7	8.1	4.1	0.3	N	10	1	3	16	14	0	0	0	<5		5.6	0.6		10	1	4	68	76	115		117	39	>100%	1
	43	1	3a	9	148	182	228	89	177	37	0.67	1.21	0.64	5.8	1.32	126.3	0.77	0.88	152.31	4.82	272.4	9.9	18.2	3.1	N	10	1	5	10	10	4	1	3	10-20		10.2	1.1	N	10	1	10	73	131	104	81	201	40	0.94	1.02
	51	0	4c/4d	32	170	173	180	68	283	38	0.98	1.03	0.17	4.5	1.71	36.9	0.94	0.9	35.7	3.54	175.9	8.3	5.4	0.7	N	10	0.92	4	30	25	2	0	1	<5		4.9	0.9		10	0.83	29	69	67	93	64	222	37	>100%	<1.0
	42	0	1a	8	53	50	58	55	230	38	>100%	1.01	0.35	2.3	1.03	28.9	0.5	0.36	42.09	8.06	181.9	9.1	6	1.5	Y	10	1	1	18	20	3	1	2	<5		5.5	2.8		15	1	11	27	14	15	53	167	34	>100%	<1.0
	44	1	3a	4	139	183	218	53	157	39	>100%	<1.0	0.98	4	1.44	47	0.6	0.85	57.45	5.26	212.2	9.1	13.3	2.5		10	1	3	15	15	5	0	4	30-40		31.8	8.6		10	1	8	91	94	128	60	191	39	>100%	<1.0
	55	1	1a	6	45	47	117	71	242	35	>100%	<1.0	0.33	2.4	1.02	28.6	0.71	0.41	53.31	5.67	233.3	9.1	6.8	0.7	N	10	1	2	15	20	3	0	2	40-50		7.8	0.9		10	1	12	51	51	111	67	235	39	>100%	<1.0
	35	1	1a	4	42	30	82	76	238	40	>100%	<1.0	2.19	3.4	1.19	21.8	0.32	0.15	26.4	7.07	233.6	8.7	6.1	1		10	0.91	1	10	9	3	0	2	<5		5.5	1.4	N	10	1	3	29	26	51	83	217	38	>100%	<1.0
	52	0	4	41	40	40	177	68	213	34	>100%	<1.0	1.04	2.4	1.42	19.9	0.73	0.35	25.52	7.64	248.6	8.7	5.1	1.6		10	1		16	13	2	1	1	<5		3	0.8	N	10	1	47	58	37	221	76	207	35	>100%	<1.0
	48	1	1a	35	112	169	150	78	100	36	0.88	1.05	0.63	3.1	1.1	155.5	0.9	0.89	140.69	6.3	206.6	10	10.5	1.2		10	1	1	16	14	5	1	4	10-20		8.4	1.6	N	10	1	32	59	59	108	79	95	35	>100%	<1.0
[truncated: 42 more columns]
